# Supplementary material for: Assessing the Population Demographic History of the Tsushima Leopard Cat and Its Genetic Divergence Time from Continental Populations
Source: Biology (Basel). 2025 Jul 18;14(7):880. doi: 10.3390/biology14070880 (PMC12292410; doi:10.3390/biology14070880)
Supplement: Supplementary file 1 [file biology-14-00880-s001.zip]

Archive with 1 entries (1 files):
- biology-3750240-supplementary.pdf
